# Supplementary material for: Distinct subtypes of polycystic ovary syndrome with novel genetic associations: An unsupervised, phenotypic clustering analysis
Source: PLoS Med. 2020 Jun 23;17(6):e1003132. doi: 10.1371/journal.pmed.1003132 (PMC7310679; doi:10.1371/journal.pmed.1003132)
Supplement: S2 Table — Median age and BMI values are shown with the 25th and 75th percentiles for the subjects included in the cluster analysis and for those from the same GWAS cohorts who were excluded because of missing quantitative trait data. Distributions were compared using unpaired Wilcoxon rank–sum tests. P-values are unadjusted. BMI, body mass index; GWAS, genome-wide association study. (XLSX) [file pmed.1003132.s003.xlsx]

## Sheet: S2_Table
	S2 Table. Age and BMI distributions for subjects excluded from cluster analysis
			Included (n = 893)		Excluded (n = 262)
	GWAS Cohort	Var	N	Median (25 - 75)	N	Median (25 - 75)	P-value
	PCOS Family Study	Age	655	28 (24 - 42)	226	28 (24 - 32)	0.4201
		BMI	655	35.5 (29.0 - 41.6)	232	34.7 (29.1 - 40.3)	0.2365
	PPCOSII	Age	238	29 (26 - 32)	27	29 (24 - 32)	0.504
		BMI	238	34.6 (26.1 - 41)	27	37.0 (24.0 - 43.2)	0.8023
	Median age and BMI values are shown with the 25th and 75th percentiles for the subjects included in the cluster analysis and for those from the same GWAS cohorts who were excluded because of missing quantitative trait data. Distributions were compared using unpaired Wilcoxon rank–sum tests. P-values are unadjusted. BMI, body mass index; GWAS, genome-wide association study; PPCOSII, Pregnancy in P…
