# Supplementary material for: Distinct subtypes of polycystic ovary syndrome with novel genetic associations: An unsupervised, phenotypic clustering analysis
Source: PLoS Med. 2020 Jun 23;17(6):e1003132. doi: 10.1371/journal.pmed.1003132 (PMC7310679; doi:10.1371/journal.pmed.1003132)
Supplement: S3 Table — Assays used to measure quantitative trait levels are listed by trait, then by site and methodology combination. Unless otherwise noted, kits were used per the manufacturer’s instructions. *Calibrated to WHO 1st International Standard #95/560. aDiagnostic Products Corporation (DPC) (Los Angeles, CA, USA) [Note: In April 2006, DPC was acquired by Siemens Medical Solutions USA, Inc. (Malvern, PA, USA)]. bDiagnostic Systems Laboratories, Inc. (DSL) (Webster, TX, USA) [Note: In October 2005, DSL was acquired by Beckman Coulter (Brea, CA, USA)]. cSiemens Medical Solutions USA, Inc. (Malvern, PA, USA). dBeckman Coulter, Inc. (Brea, CA, USA) [Note: In June 2011, Beckman Coulter was acquired by Danaher Corporation (Washington, DC, USA)]. eAnalox Instruments Ltd. (London, UK). fLinco Research, Inc. (St. Charles, MO, USA). gAmerican Laboratory Products Company (ALPCO) (Salem, NH, USA). BWH, Brigham and Women's Hospital; DHEAS, dehydroepiandrosterone sulfate; ELISA, enzyme-linked immunosorbent assay; FSH, follicle-stimulating hormone; GO, Glucose; G0, fasting glucose; HMC, Pennsylvania State Milton S. Hershey Medical Center; IRMA, immunoradiometric assay; I0, fasting insulin; LH, luteinizing hormone; NU, Northwestern University; RIA, radioimmunoassay; SHBG, sex hormone binding globulin; T, testosterone; UVA, University of Virginia. (XLSX) [file pmed.1003132.s004.xlsx]

## Sheet: S3_Table
	S3 Table. Assays used to measure quantitative traits
	Trait & Method	Sample Site	Assay Site	Assay Methodology	Kit Name	Manufacturer	Normal Range		Units
							Min	Max	Units
	T - Method 1	PCOS Family Study	HMC	RIA	Coat-A-Count TKTT1, 2, 5	DPCa	15	58	ng dL-1
	T - Method 2	PCOS Family Study; PPCOSI; PPCOSII	UVA	RIA	Coat-A-Count TKTT1, 2, 5	DPCa	15	58	ng dL-1
	SHBG - Method 1	PCOS Family Study	HMC	IRMA	DSL-7400	DSLb	50	100	nM
	SHBG - Method 2	PCOS Family Study	HMC	IRMA	DSL-7400*	DSLb	50	100	nM
	SHBG - Method 3	PCOS Family Study	HMC	IRMA	RKSH-1	Siemensc	50	100	nM
	SHBG - Method 4	PCOS Family Study; PPCOSI, PPCOSII	UVA	Immulite	LKSH-1	DPCa	50	100	nM
	DHEAS - Method 1	PCOS Family Study	HMC	RIA	Coat-A-Count DHEA-SO4; TKDS1, 2	DPCa	250	2683	ng mL-1
	DHEAS - Method 2	PCOS Family Study; PPCOSII	UVA	RIA	LKDS-1	DPCa	250	2683	ng mL-1
	G0 - Method 1	PCOS Family Study	HMC	GO	CX3D Analyzer	Beckman Coulterd	50	100	mg dL-1
	G0 - Method 2	PCOS Family Study	HMC	GO	Glucose Analyzer 2	Beckman Coulterd	50	100	mg dL-1
	G0 - Method 3	PPCOSI, PPCOSII	UVA	GO	GM9	Analoxe	50	100	mg dL-1
	G0 - Method 4	PCOS Family Study	BWH	GO	Glucose Analyzer 2	Beckman Coulterd	50	100	mg dL-1
	I0 - Method 1	PCOS Family Study	HMC	RIA	Coat-A-Count TKIN1,2,5,X	DPCa	4	40	uIU mL-1
	I0 - Method 2	PCOS Family Study	HMC	RIA	HI-14K, Linco	Lincof	4	40	uIU mL-1
	I0 - Method 3	PPCOSI, PPCOSII	UVA	Immulite	LKIN-1	Siemensc	4	40	uIU mL-1
	I0 - Method 4	PCOS Family Study	NU	RIA	HI-14K, Linco	Lincof	4	40	uIU mL-1
	LH - Method 1	PCOS Family Study	HMC	Double antibody RIA	KLHD1,2	DPCa	1	15	mIU mL-1
	LH - Method 2	PCOS Family Study	HMC	IRMA	DSL-4600	DSLb	1	15	mIU mL-1
	LH - Method 3	PCOS Family Study	HMC	ELISA	11-LUTHU	ALPCOg	1	15	mIU mL-1
	LH - Method 4	PCOS Family Study; PPCOSII	UVA	Immulite	LKLH-1	DPCa	1	15	mIU mL-1
	FSH - Method 1	PCOS Family Study	HMC	Double antibody RIA	KFSD1,2	DPCa	2	15	mIU mL-1
	FSH - Method 2	PCOS Family Study	HMC	IRMA	DSL-4700	DSLb	2	15	mIU mL-1
	FSH - Method 3	PCOS Family Study	HMC	ELISA	11-FSHHU-E01	ALPCOg	2	15	mIU mL-1
	FSH - Method 4	PCOS Family Study; PPCOSII	UVA	Immulite	LKFS-1	DPCa	2	15	mIU mL-1
	Assays used to measure quantitative trait levels are listed by trait, then by site and methodology combination. Unless otherwise noted, kits were used per the manufacturer’s instructions. *Calibrated to WHO 1st International Standard #95/560. aDiagnostic Products Corporation (DPC) (Los Angeles, CA, USA) [Note: In April 2006, DPC was acquired by Siemens Medical Solutions USA, Inc. (Malvern, PA, US…
