# Supplementary material for: Distinct subtypes of polycystic ovary syndrome with novel genetic associations: An unsupervised, phenotypic clustering analysis
Source: PLoS Med. 2020 Jun 23;17(6):e1003132. doi: 10.1371/journal.pmed.1003132 (PMC7310679; doi:10.1371/journal.pmed.1003132)
Supplement: S4 Table — Median trait values are shown with 25th and 75th percentiles for each clustering subtype. Details for each assay method are provided in S3 Table. BMI, body mass index; DHEAS, dehydroepiandrosterone sulfate; FSH, follicle-stimulating hormone; G0, fasting glucose; I0, fasting insulin; LH, luteinizing hormone; N, total number; PCOS, polycystic ovary syndrome; SHBG, sex hormone-binding globulin; T, testosterone. (XLSX) [file pmed.1003132.s005.xlsx]

## Sheet: S4_Table
	S4 Table. Quantitative traits in genotyped PCOS cohort by cluster
		Metabolic		Reproductive		Indeterminate
	Trait & Assay Method	N	Median (25 - 75)	N	Median (25 - 75)	N	Median (25 - 75)
	Age (y)	329	28 (25 - 32)	207	28 (24 - 31)	357	28 (25 - 32)
	BMI (kg/m2)	329	41.1 (36.4 - 46.1)	207	25.0 (22.1 - 28.0)	357	35.3 (30.9 - 39.5)
	T (ng/dL)
	Method 1	226	66 (55 - 81)	133	77 (65 - 93)	261	75 (62 - 99)
	Method 2	103	50 (39 - 65)	74	47 (33 - 65)	96	59 (41 - 78)
	SHBG (nmol/L)
	Method 1	208	39 (27 - 56)	117	94 (73 - 134)	229	55 (39 - 80)
	Method 2	10	19 (14 - 35)	10	54 (44 - 68)	20	27 (22 - 40)
	Method 3	8	18 (15 - 24)	6	55 (45 - 67)	12	28 (21 - 36)
	Method 4	103	21 (15 - 30)	74	51 (37 - 74)	96	29 (24 - 39)
	DHEAS (ng/mL)
	Method 1	226	1974 (1351 - 2825)	133	1823 (1283 - 2677)	261	2298 (1819 - 2971)
	Method 2	103	1620 (970 - 2290)	74	1400 (1090 - 1760)	96	1705 (1085 - 2425)
	G0 (mg/dL)
	Method 1	67	95 (90 - 102)	49	84 (80 - 89)	76	90 (86 - 95)
	Method 2	131	93 (88 - 101)	74	82 (79 - 86)	146	88 (84 - 93)
	Method 3	92	90 (83 - 96)	66	76 (72 - 86)	80	86 (78 - 93)
	Method 4	39	92 (84 - 99)	18	83 (76 - 85)	55	86 (81 - 91)
	I0 (µU/mL)
	Method 1	1	49 (49 - 49)	1	19 (19 - 19)	3	15 (12 - 19)
	Method 2	224	34 (27 - 43)	132	12 (10 - 15)	258	22 (15 - 27)
	Method 3	92	21 (16 - 34)	66	3 (2 - 5)	80	12 (7 - 18)
	Method 4	12	32 (26 - 42)	8	13 (13 - 15)	16	22 (17 - 27)
	LH (mIU/mL)
	Method 1	193	8 (5 - 11)	105	19 (14 - 27)	217	14 (9 - 19)
	Method 2	22	10 (6 - 14)	20	18 (13 - 22)	31	12 (9 - 16)
	Method 3	11	9 (6 - 14)	8	14 (10 - 22)	13	7 (6 - 9)
	Method 4	103	7 (6 - 9)	74	14 (10 - 20)	96	11 (8 - 14)
	FSH (mIU/mL)
	Method 1	193	8 (7 - 10)	105	10 (7 - 12)	217	9 (8 - 11)
	Method 2	22	4 (3 - 4)	20	4 (3 - 4)	31	3 (3 - 4)
	Method 3	11	2 (2 - 2)	8	3 (2 - 3)	13	3 (2 - 5)
	Method 4	103	6 (4 - 7)	74	7 (5 - 7)	96	6 (5 - 8)
	Median trait values are shown with 25th and 75th percentiles for each clustering subtype. Details for each assay method are provided in S3 Table. BMI, body mass index; DHEAS, dehydroepiandrosterone sulfate; FSH, follicle-stimulating hormone; G0, fasting glucose; I0, fasting insulin; LH, luteinizing hormone; N, total number; PCOS, polycystic ovary syndrome; SHBG, sex hormone-binding globulin; T, t…
