# Supplementary material for: Distinct subtypes of polycystic ovary syndrome with novel genetic associations: An unsupervised, phenotypic clustering analysis
Source: PLoS Med. 2020 Jun 23;17(6):e1003132. doi: 10.1371/journal.pmed.1003132 (PMC7310679; doi:10.1371/journal.pmed.1003132)
Supplement: S5 Table — Subtypes are provided for each of the 555 Stage 1 GWAS samples included in the clustering analysis according to their dbGaP SUBJIDs. dbGaP, database of Genotypes and Phenotypes; GWAS, genome-wide association study; SUBJID, subject ID. (TXT) [file pmed.1003132.s006.txt]

SUBJID	Subtype
70113.3	Metabolic
70286.3	Indeterminate
20743.3	Metabolic
70191.3	Indeterminate
70059.3	Metabolic
70403.3	Metabolic
20082.3	Reproductive
20664.3	Metabolic
70715.3	Reproductive
10102.3	Indeterminate
20425.3	Indeterminate
20449.3	Indeterminate
20568.3	Indeterminate
20386.3	Indeterminate
10343.3	Metabolic
20108.4	Indeterminate
10060.3	Metabolic
70355.3	Metabolic
70393.3	Indeterminate
20231.3	Metabolic
10003.3	Indeterminate
70261.3	Reproductive
70603.3	Metabolic
20239.3	Indeterminate
20525.3	Indeterminate
10170.3	Metabolic
70981.3	Metabolic
20532.3	Indeterminate
20531.3	Indeterminate
10158.3	Reproductive
20431.3	Indeterminate
20307.3	Reproductive
10149.3	Indeterminate
10125.3	Metabolic
20456.3	Reproductive
10172.3	Indeterminate
20645.3	Indeterminate
20482.3	Indeterminate
10111.3	Reproductive
20717.3	Indeterminate
70511.3	Indeterminate
70897.3	Reproductive
70137.3	Reproductive
20328.3	Reproductive
70652.3	Reproductive
20288.3	Indeterminate
70262.3	Reproductive
20583.3	Indeterminate
20683.3	Reproductive
70601.3	Indeterminate
70595.3	Metabolic
70101.3	Indeterminate
20509.3	Metabolic
70170.3	Indeterminate
10107.3	Indeterminate
20319.3	Indeterminate
70098.3	Metabolic
70443.3	Indeterminate
20313.3	Indeterminate
20534.3	Reproductive
10275.3	Reproductive
10277.3	Reproductive
10178.3	Reproductive
20633.3	Reproductive
20457.3	Indeterminate
10081.3	Indeterminate
70230.3	Reproductive
70104.3	Reproductive
20519.3	Indeterminate
20280.3	Reproductive
20407.3	Indeterminate
20503.3	Indeterminate
20480.3	Metabolic
70577.3	Metabolic
70533.3	Indeterminate
20522.3	Reproductive
20667.3	Reproductive
20291.3	Reproductive
20277.3	Reproductive
10308.3	Indeterminate
70575.3	Indeterminate
20400.3	Indeterminate
10323.3	Indeterminate
20745.3	Reproductive
70842.3	Indeterminate
10147.3	Indeterminate
20118.3	Reproductive
70110.3	Reproductive
10302.3	Indeterminate
10034.3	Indeterminate
20384.3	Reproductive
10148.3	Reproductive
70115.3	Reproductive
20625.3	Reproductive
20493.3	Indeterminate
70128.3	Reproductive
70887.3	Reproductive
20679.3	Reproductive
70183.3	Indeterminate
70702.3	Reproductive
10028.3	Reproductive
70692.3	Reproductive
20674.3	Reproductive
20106.3	Reproductive
10007.3	Indeterminate
20671.3	Indeterminate
70588.3	Reproductive
20512.3	Reproductive
20312.3	Reproductive
10295.3	Reproductive
70698.3	Reproductive
10010.3	Reproductive
20320.3	Indeterminate
20722.3	Reproductive
20202.3	Reproductive
20641.3	Reproductive
70251.3	Reproductive
20445.3	Metabolic
10200.3	Indeterminate
20317.3	Indeterminate
70180.3	Indeterminate
20585.3	Indeterminate
20208.3	Reproductive
10022.3	Reproductive
20461.3	Reproductive
20478.3	Reproductive
70847.3	Indeterminate
20517.3	Reproductive
20397.3	Reproductive
70662.3	Indeterminate
70356.3	Indeterminate
20429.3	Indeterminate
20474.3	Reproductive
20554.3	Reproductive
20492.3	Indeterminate
20226.3	Indeterminate
10305.3	Reproductive
20315.3	Indeterminate
71082.3	Reproductive
20533.3	Indeterminate
20615.3	Reproductive
70826.3	Reproductive
20112.3	Reproductive
20371.3	Reproductive
20375.3	Indeterminate
20233.3	Reproductive
10035.3	Indeterminate
20412.3	Indeterminate
20381.3	Indeterminate
20163.3	Reproductive
70147.3	Reproductive
20405.3	Reproductive
20632.3	Reproductive
20513.3	Reproductive
20122.3	Reproductive
20164.3	Reproductive
70259.3	Reproductive
70439.3	Reproductive
10089.3	Indeterminate
20257.3	Reproductive
20256.3	Indeterminate
70437.3	Reproductive
70292.3	Indeterminate
20653.3	Reproductive
20639.3	Reproductive
70527.3	Reproductive
70168.3	Reproductive
71083.3	Reproductive
10090.3	Reproductive
70368.3	Reproductive
70337.3	Reproductive
70358.3	Reproductive
20348.3	Reproductive
20110.3	Reproductive
20635.3	Reproductive
70509.3	Reproductive
20605.3	Reproductive
10095.3	Reproductive
20162.3	Reproductive
20514.3	Reproductive
70722.3	Reproductive
10137.3	Reproductive
20518.3	Reproductive
20227.3	Reproductive
20267.3	Reproductive
70578.3	Reproductive
10162.3	Reproductive
20675.3	Reproductive
20274.3	Reproductive
20553.3	Metabolic
20465.3	Reproductive
70014.3	Reproductive
20144.3	Reproductive
70378.3	Reproductive
70638.3	Reproductive
20269.3	Reproductive
20295.3	Indeterminate
70513.3	Metabolic
70891.3	Indeterminate
20471.3	Indeterminate
10016.3	Reproductive
70222.3	Reproductive
70645.3	Indeterminate
20544.3	Indeterminate
20410.3	Indeterminate
20622.3	Indeterminate
10156.3	Reproductive
10096.3	Indeterminate
71086.3	Reproductive
10245.3	Indeterminate
70516.3	Indeterminate
70639.3	Indeterminate
70809.3	Indeterminate
20404.3	Indeterminate
10378.3	Indeterminate
20103.3	Indeterminate
70746.3	Reproductive
20705.3	Reproductive
20642.3	Indeterminate
70294.3	Metabolic
10349.3	Metabolic
20526.3	Metabolic
70203.3	Metabolic
20131.3	Metabolic
20359.3	Reproductive
20737.3	Metabolic
70193.3	Indeterminate
70369.3	Metabolic
20559.3	Metabolic
20414.3	Metabolic
10071.3	Indeterminate
10328.3	Indeterminate
10140.3	Indeterminate
70374.3	Indeterminate
20294.3	Indeterminate
10153.3	Indeterminate
10135.3	Indeterminate
10187.3	Indeterminate
20234.3	Indeterminate
70949.3	Indeterminate
20477.3	Metabolic
20495.3	Metabolic
20485.3	Indeterminate
70102.3	Metabolic
10301.3	Metabolic
20426.3	Indeterminate
20331.3	Indeterminate
20303.3	Reproductive
10110.3	Indeterminate
70627.3	Indeterminate
10030.3	Indeterminate
10311.3	Indeterminate
70921.3	Metabolic
20467.3	Metabolic
20454.3	Indeterminate
20424.3	Indeterminate
10128.3	Metabolic
20692.3	Indeterminate
71084.3	Reproductive
10138.3	Indeterminate
70075.3	Indeterminate
20366.3	Metabolic
20420.3	Indeterminate
70769.3	Indeterminate
71001.3	Indeterminate
20253.3	Reproductive
70490.3	Indeterminate
20623.3	Metabolic
20609.3	Metabolic
70208.3	Metabolic
20265.3	Indeterminate
20439.3	Indeterminate
70552.3	Indeterminate
70594.3	Indeterminate
70188.3	Indeterminate
70207.3	Metabolic
70963.3	Indeterminate
20440.3	Metabolic
20448.3	Metabolic
20436.3	Indeterminate
10203.3	Indeterminate
20423.3	Metabolic
20283.3	Indeterminate
20672.3	Metabolic
20242.3	Indeterminate
20597.3	Indeterminate
20472.3	Indeterminate
20349.3	Indeterminate
20748.3	Metabolic
20709.3	Indeterminate
10032.3	Indeterminate
71032.3	Indeterminate
20298.3	Indeterminate
10160.3	Indeterminate
10240.3	Indeterminate
20243.3	Indeterminate
20747.3	Indeterminate
70431.3	Metabolic
70538.3	Indeterminate
20385.3	Metabolic
10364.3	Indeterminate
20665.3	Metabolic
20452.3	Indeterminate
70454.3	Metabolic
20528.3	Indeterminate
10390.3	Indeterminate
20718.3	Indeterminate
70235.3	Indeterminate
20347.3	Indeterminate
10046.3	Indeterminate
20611.3	Indeterminate
20338.3	Metabolic
20489.3	Indeterminate
20582.3	Metabolic
70062.3	Reproductive
20370.3	Indeterminate
20437.3	Indeterminate
20262.3	Indeterminate
20377.3	Metabolic
70424.3	Metabolic
20455.3	Metabolic
10201.3	Reproductive
70216.3	Indeterminate
70129.3	Metabolic
20115.3	Metabolic
10001.3	Metabolic
20556.3	Indeterminate
20603.3	Metabolic
20486.3	Indeterminate
20484.3	Reproductive
70241.3	Metabolic
70290.3	Indeterminate
20668.3	Reproductive
20643.3	Metabolic
10357.3	Indeterminate
20481.3	Metabolic
20515.3	Indeterminate
20336.3	Indeterminate
70106.3	Indeterminate
20433.3	Indeterminate
70961.3	Indeterminate
20496.3	Indeterminate
70582.3	Indeterminate
20413.3	Indeterminate
10271.3	Indeterminate
20365.3	Indeterminate
20392.3	Metabolic
20228.3	Indeterminate
20388.3	Indeterminate
70319.3	Metabolic
20618.3	Metabolic
70608.3	Metabolic
70719.3	Reproductive
20418.3	Metabolic
10360.3	Indeterminate
10235.3	Indeterminate
20494.3	Metabolic
70190.3	Indeterminate
70473.3	Indeterminate
20500.3	Indeterminate
20361.3	Metabolic
20416.3	Indeterminate
10059.3	Indeterminate
20129.3	Metabolic
10247.3	Indeterminate
70571.3	Metabolic
30091.3	Indeterminate
70307.3	Metabolic
10006.3	Metabolic
20530.3	Metabolic
10228.3	Metabolic
70419.3	Indeterminate
20616.3	Indeterminate
10086.3	Indeterminate
20442.3	Metabolic
71047.3	Indeterminate
20596.3	Metabolic
70773.3	Metabolic
20557.3	Metabolic
70349.3	Metabolic
20621.3	Metabolic
10238.3	Indeterminate
70649.3	Metabolic
20499.3	Metabolic
20749.3	Indeterminate
20179.3	Indeterminate
20666.3	Metabolic
10256.3	Indeterminate
10053.3	Metabolic
20569.3	Metabolic
20688.3	Indeterminate
20435.3	Metabolic
20453.3	Metabolic
20614.3	Metabolic
20326.3	Metabolic
10185.3	Metabolic
70837.3	Metabolic
20278.3	Metabolic
10264.3	Indeterminate
20576.3	Metabolic
10269.3	Metabolic
20444.3	Metabolic
20364.3	Metabolic
20658.3	Metabolic
91112.0	Indeterminate
10027.3	Metabolic
20696.3	Indeterminate
10078.3	Indeterminate
20543.3	Metabolic
10325.3	Metabolic
70457.3	Metabolic
20548.3	Metabolic
20409.3	Metabolic
70729.3	Indeterminate
20573.3	Indeterminate
20689.3	Indeterminate
70367.3	Metabolic
70476.3	Indeterminate
20540.3	Indeterminate
10268.3	Indeterminate
20360.3	Metabolic
20680.3	Metabolic
20421.3	Metabolic
20699.3	Indeterminate
20659.3	Indeterminate
20396.3	Metabolic
10020.3	Metabolic
20335.3	Metabolic
20419.3	Metabolic
70531.3	Indeterminate
20521.3	Metabolic
70097.3	Metabolic
20523.3	Metabolic
10038.3	Indeterminate
70461.3	Indeterminate
10276.3	Metabolic
30095.3	Indeterminate
20693.3	Indeterminate
70092.3	Metabolic
70080.3	Metabolic
20217.3	Metabolic
10146.3	Metabolic
70067.3	Indeterminate
70790.3	Indeterminate
20608.3	Indeterminate
20374.3	Metabolic
10136.3	Metabolic
70591.3	Metabolic
20483.3	Metabolic
10341.3	Metabolic
20681.3	Indeterminate
70661.3	Indeterminate
20460.3	Indeterminate
20432.3	Metabolic
70410.3	Indeterminate
20550.3	Indeterminate
10021.3	Metabolic
20415.3	Metabolic
10024.3	Metabolic
10063.3	Metabolic
70390.3	Metabolic
20104.3	Indeterminate
20266.3	Indeterminate
10381.3	Metabolic
20241.3	Indeterminate
70549.3	Metabolic
20562.3	Indeterminate
70050.3	Metabolic
20598.3	Indeterminate
10075.3	Metabolic
10120.3	Indeterminate
20504.3	Metabolic
20651.3	Indeterminate
20350.3	Metabolic
10101.3	Metabolic
20281.3	Metabolic
20367.3	Metabolic
70090.3	Metabolic
10091.3	Metabolic
71070.3	Indeterminate
71058.3	Indeterminate
10259.3	Metabolic
10049.3	Metabolic
20541.3	Metabolic
70086.3	Metabolic
70916.3	Metabolic
10202.3	Indeterminate
70360.3	Metabolic
70579.3	Metabolic
20197.3	Metabolic
20736.3	Metabolic
20547.3	Metabolic
10368.3	Metabolic
10191.3	Metabolic
70914.3	Indeterminate
70625.3	Indeterminate
20284.3	Metabolic
10104.3	Indeterminate
10009.3	Metabolic
20447.3	Metabolic
10150.3	Indeterminate
20555.3	Indeterminate
20399.3	Metabolic
70073.3	Metabolic
20259.3	Indeterminate
70228.3	Metabolic
20207.3	Indeterminate
20402.3	Metabolic
20417.3	Indeterminate
20516.3	Metabolic
10309.3	Indeterminate
10142.3	Metabolic
20446.3	Metabolic
70013.3	Metabolic
20200.3	Metabolic
20430.3	Metabolic
70250.3	Metabolic
20462.3	Metabolic
10094.3	Metabolic
70507.3	Metabolic
20542.3	Indeterminate
70852.3	Metabolic
10026.3	Metabolic
20428.3	Metabolic
20638.3	Metabolic
70743.3	Metabolic
20527.3	Metabolic
20742.3	Metabolic
20391.3	Indeterminate
20380.3	Metabolic
20487.3	Metabolic
20345.3	Indeterminate
20393.3	Metabolic
20734.3	Metabolic
20401.3	Metabolic
20637.3	Metabolic
10159.3	Metabolic
20572.3	Metabolic
70140.3	Metabolic
10176.3	Indeterminate
20395.3	Metabolic
20468.3	Metabolic
70076.3	Metabolic
10250.3	Metabolic
70302.3	Indeterminate
20535.3	Metabolic
70535.3	Indeterminate
20358.3	Metabolic
20387.3	Metabolic
10154.3	Metabolic
70688.3	Metabolic
10392.3	Metabolic
20324.3	Metabolic
20624.3	Metabolic
70280.3	Metabolic
